# Supplementary material for: Frailty and 12-month mortality among older adults with type 2 diabetes in nursing homes: A longitudinal study
Source: PLoS One. 2025 Oct 21;20(10):e0332330. doi: 10.1371/journal.pone.0332330 (PMC12539737; doi:10.1371/journal.pone.0332330)
Supplement: S1 Data — (CSV) [file pone.0332330.s001.csv]

SUBJID	time	status	SEX	BMI	RESMMSE	hypertension	MyocardiacInfarction	Cardiacfailure	diabetes	Depression	KidneyDisease	Dementia	Parkinson	Stroke	SCOREADL	RESFI	DEATH
1	345	0	Male	28,22		Yes	Yes	No	Yes	No	No	Yes	No	No	5,5	0	No
2	345	0	Male	18,74	20	No	No	Yes	Yes	No	No	No	Yes	No		0,1	No
3	346	0	Male		24	Yes	No	No	Yes	Yes	No	No	No	No	0	0,4	No
4	345	0	Male	26,22	15	Yes	No	No	Yes	No	No	No	No	No	2	0,3	No
5	345	0	Female	39,69	13	Yes	No	No	Yes	Yes	No	Yes	No	No	1	0,433333333	No
6	345	0	Female	24,88	8	Yes	No	Yes	Yes	Yes	No	Yes	No	No	0,5	0,5	No
7	340	0	Female	22,93	17	Yes	No	No	Yes	No	No	Yes	No	No	0	0,4	No
8	258	1	Female	19,98	5	Yes	No	No	Yes	No	No	Yes	No	No	3	0,333333333	Yes
9	369	0	Female	23,83	14	Yes	No	Yes	Yes	Yes	No	Yes	No	No	3	0,2	No
10	351	0	Female	36,29	2	Yes	No	No	Yes	No	No	No	No	Yes	0	0,466666667	No
11	345	0	Female	20,62	0	Yes	No	No	Yes	Yes	Yes	Yes	No	Yes	0,5	0,466666667	No
12	344	0	Male	37,2	11	Yes	No	No	Yes	No	No	Yes	No	No	0,5	0,366666667	No
13	349	0	Male	28,11	11	Yes	No	No	Yes	No	No	Yes	No	No	0,5	0,366666667	No
14	164	1	Male	16,82	12	Yes	Yes	No	Yes	No	No	Yes	No	No	4	0,233333333	Yes
15	348	0	Male	26,62	0	Yes	No	No	Yes	No	No	No	No	Yes	1	0,333333333	No
16	99	1	Female	20,24	16	Yes	No	Yes	Yes	No	Yes	Yes	No	No	3	0,333333333	Yes
17	352	0	Male	30,52	17	Yes	No	Yes	Yes	No	No	Yes	No	Yes	1	0,366666667	No
18	210	1	Female	18,75	2	Yes	No	No	Yes	No	No	Yes	No	No	0	0,333333333	Yes
19	345	0	Female	24,39	16	Yes	No	Yes	Yes	No	Yes	No	No	No	0	0,433333333	No
20	350	0	Female	26,26	27	Yes	No	No	Yes	No	Yes	Yes	No	Yes	3,5	0,333333333	No
21	350	0	Female	30,48	8	Yes	No	No	Yes	No	Yes	Yes	No	No	1	0,433333333	No
22	103	1	Female	20,57	4	Yes	No	Yes	Yes	No	No	Yes	No	Yes	0	0,666666667	Yes
23	350	0	Male	23,53	0	Yes	No	No	Yes	No	No	Yes	No	No	1	0,4	No
24	350	0	Female	17,91		Yes	No	No	Yes	No	No	Yes	No	No	5,5	0,266666667	No
25	239	1	Female	14,97	0	Yes	No	No	Yes	Yes	No	No	Yes	No	0	0,5	Yes
26	348	0	Female	35,89	21	Yes	No	No	Yes	No	No	No	No	No	4	0,033333333	No
27	346	0	Female	24,18	0	No	No	Yes	Yes	No	No	Yes	No	No	0	0,4	No
28	349	0	Female	20,59	0	Yes	No	No	Yes	Yes	No	No	No	No	0	0,433333333	No
29	349	0	Female	25,56	0	Yes	No	No	Yes	No	Yes	No	No	No	0	0,433333333	No
30	352	0	Female	27,82		Yes	No	No	Yes	No	No	No	No	Yes	0	0,4	No
31	352	0	Male	32,18	22	Yes	No	Yes	Yes	No	Yes	Yes	No	Yes	1	0,3	No
32	361	0	Female	32,83	29	Yes	No	No	Yes	No	No	No	No	No	6	0,066666667	No
33	357	0	Male	27,04	13	Yes	No	No	Yes	No	No	No	No	No	2	0,166666667	No
34	359	0	Male	23,66	24	Yes	No	No	Yes	No	No	No	No	No	6	0,066666667	No
35	357	0	Male	22,5	24	No	No	No	Yes	Yes	No	Yes	No	No	4,5	0,1	No
36	127	1	Male		0	Yes	No	No	Yes	Yes	No	Yes	No	No	0,5	0,366666667	Yes
37	17	1	Male		0	Yes	No	No	Yes	No	No	No	No	No	2	0,266666667	Yes
38	350	0	Male	31	0	Yes	No	No	Yes	No	No	No	No	No	0,5	0,366666667	No
39	176	1	Female	28,64	14	Yes	No	Yes	Yes	Yes	No	Yes	Yes	No	0,5	0,466666667	Yes
40	353	0	Female	18,36	9	Yes	No	No	Yes	No	No	Yes	No	No	0	0,433333333	No
41	350	0	Female	25,81	28	Yes	No	Yes	Yes	Yes	Yes	No	No	Yes	6	0,233333333	No
42	351	0	Female	22,5	11	Yes	No	No	Yes	Yes	No	No	Yes	No	4	0,266666667	No
43	356	0	Female	21,72	22	Yes	No	Yes	Yes	No	Yes	No	No	Yes	4,5	0,3	No
44	350	0	Male	25,54	18	Yes	Yes	No	Yes	No	Yes	No	No	Yes	5	0,2	No
45	17	1	Female	25,05	20	Yes	No	No	Yes	Yes	No	No	No	No	3	0,2	Yes
46	367	0	Female	20,49	7	No	No	No	Yes	No	No	Yes	No	No	0,5	0,333333333	No
47	367	0	Female	18,9	0	Yes	No	No	Yes	No	No	Yes	No	No	2	0,333333333	No
48			Female	21,67	0	Yes	No	No	Yes	No	No	Yes	No	No	0,5	0,366666667
49	151	1	Male	14,43		Yes	No	No	Yes	No	No	Yes	No	No	0,5	0,433333333	Yes
50	471	0	Female	25,28	9	Yes	No	No	Yes	No	No	Yes	No	No	4	0,166666667	No
51	469	1	Female		2	Yes	Yes	No	Yes	No	No	No	No	No	0	0,366666667	Yes
52	359	1	Female	18,83	0	Yes	No	No	Yes	No	No	Yes	No	No	0	0,466666667	Yes
53	158	1	Female	17,12	0	No	No	No	Yes	No	No	Yes	No	No	0	0,4	Yes
54	378	0	Male	24,49	0	Yes	No	No	Yes	No	No	No	No	No		0,1	No
55	387	1	Male			Yes	No	No	Yes	No	Yes	Yes	No	Yes	0,5	0,433333333	Yes
56	334	1	Male	25,34	12	Yes	No	No	Yes	No	No	Yes	No	No	4	0,233333333	Yes
57	247	1	Female	22,31	0	Yes	No	No	Yes	No	Yes	Yes	No	Yes	0	0,533333333	Yes
58	319	1	Male		12	No	No	No	Yes	No	No	Yes	No	No	0,5	0,366666667	Yes
59	156	1	Female	16,42		Yes	No	No	Yes	No	No	Yes	Yes	No	0	0,533333333	Yes
60	37	1	Male	17,63	12	No	No	No	Yes	No	No	No	No	No	5,5	0,033333333	Yes
61	503	0	Female	18,13	0	Yes	No	Yes	Yes	No	No	Yes	No	Yes	0	0,5	No
62	284	0	Female	24,13	15	No	No	No	Yes	No	Yes	No	No	No	5	0,066666667	No
63	285	0	Male	25,15	16	Yes	No	Yes	Yes	No	No	No	No	Yes	4,5	0,166666667	No
64	119	1	Female		0	No	No	No	Yes	No	No	No	No	Yes	1	0,3	Yes
65	502	0	Female	19,09	7	Yes	No	No	Yes	No	Yes	Yes	No	Yes	2	0,333333333	No
66	490	1	Female	18,99	1	Yes	No	No	Yes	No	No	Yes	No	Yes	0	0,466666667	Yes
67	243	0	Male	17,41	11	Yes	No	No	Yes	No	No	No	No	No	0,5	0,3	No
68	350	0	Female	20,61	21	Yes	No	No	Yes	Yes	No	Yes	No	No	4	0,133333333	No
69	350	0	Male	20,22	0	Yes	No	No	Yes	No	No	Yes	No	No	1,5	0,333333333	No
70	246	1	Female	26,63	6	Yes	No	Yes	Yes	No	No	Yes	No	Yes	2,5	0,3	Yes
71	348	0	Female	18,8		No	No	No	Yes	No	No	Yes	No	No	2	0,233333333	No
72	348	0	Female	30,12	0	Yes	Yes	No	Yes	No	No	No	No	No	3,5	0,233333333	No
73	63	1	Male	28,37	13	Yes	No	No	Yes	No	Yes	Yes	Yes	No	0	0,466666667	Yes
74	212	1	Female	25,15	6	Yes	No	No	Yes	No	No	Yes	No	No	1	0,4	Yes
75	135	1	Female		11	Yes	No	No	Yes	No	No	Yes	No	No	0,5	0,4	Yes
76	345	0	Male	21,7	0	No	No	No	Yes	No	No	No	No	No	1	0,333333333	No
77	364	0	Female	28,13	6	Yes	No	No	Yes	No	No	No	No	No	2,5	0,233333333	No
78	381	0	Male		15	Yes	No	No	Yes	No	No	No	No	No	1	0,3	No
79			Female		1	Yes	No	No	Yes	Yes	No	No	No	No	0	0,433333333
80	339	1	Male		3	Yes	No	No	Yes	No	No	Yes	No	No	1,5	0,3	Yes
81	369	0	Male	24,3	9	Yes	No	No	Yes	No	No	No	No	No	4,5	0,066666667	No
82	392	0	Male	22,82	25	Yes	No	No	Yes	No	Yes	No	No	No	6	0,2	No
83	370	0	Male	32,33	23	Yes	No	No	Yes	No	Yes	No	No	Yes	4,5	0,2	No
84	375	0	Male	28,98	21	No	No	No	Yes	No	No	No	No	No	6	0,1	No
85	357	0	Male	20,87	15	Yes	No	No	Yes	No	No	No	No	Yes	3,5	0,133333333	No
86	313	0	Female		0	Yes	No	No	Yes	No	Yes	Yes	No	No	0	0,4	No
87	114	1	Female		17	Yes	No	No	Yes	No	No	No	No	No	3	0,166666667	Yes
88	328	0	Male	28,91	26	Yes	No	No	Yes	No	No	No	No	Yes	6	0,066666667	No
89	351	0	Male			Yes	No	Yes	Yes	No	Yes	No	No	No	3,5	0,2	No
90	316	0	Male	28,73	23	Yes	No	No	Yes	No	Yes	Yes	No	No	3	0,233333333	No
91	335	0	Male	25,86	22	Yes	No	No	Yes	No	Yes	No	No	No	6	0,1	No
92	354	0	Female	31,17	5	Yes	No	No	Yes	No	No	No	No	Yes	3,5	0,066666667	No
93			Female			No	No	No	Yes	No	No	No	No	No	5	0,033333333
94	338	0	Female	26,08	16	No	No	No	Yes	No	No	Yes	No	No	3	0,133333333	No
